# Supplementary material for: Different Immune Control of Gram-Positive and Gram-Negative Mammary Infections in Dairy Cows
Source: Vet Sci. 2024 Apr 6;11(4):166. doi: 10.3390/vetsci11040166 (PMC11054201; doi:10.3390/vetsci11040166)
Supplement: Supplementary file 1 [file vetsci-11-00166-s001.zip]

Archive with 1 entries (1 files):
- vetsci-2784697-supplementary.pdf
